# Supplementary material for: Violence in fishing, hunting, and gathering societies of the Atacama Desert coast: A long-term perspective (10,000 BP—AD 1450)
Source: PLoS One. 2023 Sep 20;18(9):e0290690. doi: 10.1371/journal.pone.0290690 (PMC10511140; doi:10.1371/journal.pone.0290690)
Supplement: S1 Table — (XLSX) [file pone.0290690.s001.xlsx]

## Sheet: Hoja1
S3 Table 1 List of the 288 individuals analyzed for this study from the coast of Arica, northern Chile.
Site	ID body	Age	Sex	Completeness	Trauma	Cranial/Postcranial	Severity of the trauma	Period
Acha-2	Acha2Ent1	25-20	M	Cranium	Negative			Archaic
Acha-3	Acha3C1	25-30	M	Complete	Positive	Postcranial	Healed	Archaic
Acha-3	Acha3C4	25-30	M	Complete	Positive	Cranial	Healed	Archaic
Acha-4	Acha4C1	25-30	F	Complete	Negative			Archaic
Playa Miller-8	PLM8Cr2	30-35	M	Cranium	Negative			Archaic
Playa Miller-8	PLM8Cr6	25-30	F	Cranium	Negative			Archaic
Playa Miller-8	PLM8Cr8	25-30	F	Cranium	Negative			Archaic
Playa Miller-8	PLM8Cr12	45-50	M	Cranium	Negative			Archaic
Playa Miller-8	PLM8Cr14	25-35	M	Cranium	Negative			Archaic
Playa Miller-8	PLM8Cr30	25-30	F	Cranium	Negative			Archaic
Playa Miller-8	PLM8T3	35-40	F	Complete	Negative			Archaic
Playa Miller-8	PLM8T4C1	40-45	M	Cranium	Negative			Archaic
Playa Miller-8	PLM8T4C2	40-45	M	Cranium	Negative			Archaic
Playa Miller-8	PLM8SR/4	20-25	F	Cranium	Negative			Archaic
Playa Miller-8	PLM8SR/5	40-45	M	Cranium	Negative			Archaic
Playa Miller-8	PLM8TA1	20-25	M	Cranium	Positive	Cranial	Healed	Archaic
Playa Miller-8	PLM8TC	20-25	F	Cranium	Negative			Archaic
Morro-1	M1T1C4	30-35	M	Complete	Positive	Cranial	Healed	Archaic
Morro-1	M1T3	30-35	F	Postcranial	Negative			Archaic
Morro-1	M1T4	25-30	M	Postcranial	Negative			Archaic
Morro-1	M1T5A	34-40	F	Cranium	Negative			Archaic
Morro-1	M1T6	30-40	F	Postcranial	Negative			Archaic
Morro-1	M1T8	45-50	F	Complete	Positive	Cranial	Healed	Archaic
Morro-1	M1T9	35-40	F	Complete	Negative			Archaic
Morro-1	M1T10A	35-40	M	Complete	Negative			Archaic
Morro-1	M1T10B	20-25	M	Complete	Negative			Archaic
Morro-1	M1T11	25-30	M	Postcranial	Negative			Archaic
Morro-1	M1T11A	35-40	M	Cranium	Negative			Archaic
Morro-1	M1T12	18-20	M	Complete	Negative			Archaic
Morro-1	M1T15B	35-40	F	Complete	Negative			Archaic
Morro-1	M1T16B	35-40	M	Postcranial	Positive	Postcranial	Healed	Archaic
Morro-1	M1T17C1	16-17	M	Postcranial	Negative			Archaic
Morro-1	M1T18C3	30-35	M	Complete	Negative			Archaic
Morro-1	M1T19C1	30-35	M	Complete	Positive	Cranial	Healed	Archaic
Morro-1	M1T20C1	35-40	M	Postcranial	Negative			Archaic
Morro-1	M1T21B	16-17	F	Cranium	Negative			Archaic
Morro-1	M1T22C3	25-30	M	Complete	Negative			Archaic
Morro-1	M1T22C4	25-30	M	Complete	Negative			Archaic
Morro-1	M1T22C5	25-30	F	Complete	Negative			Archaic
Morro-1	M1T22C5A	35-40	M	Cranium	Positive	Cranial	Healed	Archaic
Morro-1	M1T22C6	16-17	M	Postcranial	Negative			Archaic
Morro-1	M1T23C1	35-40	F	Cranium	Negative			Archaic
Morro-1	M1T23C3	35-40	F	Postcranial	Negative			Archaic
Morro-1	M1T23C4	35-40	F	Complete	Positive	Postcranial	Healed	Archaic
Morro-1	M1T23C5	30-35	F	Complete	Negative			Archaic
Morro-1	M1T23C12	25-30	F	Complete	Negative			Archaic
Morro-1	M1T26	35-40	F	Cranium	Negative			Archaic
Morro-1	M1T27C1	30-35	F	Cranium	Negative			Archaic
Morro-1	M1T27C4	30-35	M	Complete	Negative			Archaic
Morro-1	M1T27C5	25-30	M	Complete	Negative			Archaic
Morro-1	M1T27C8	35-40	F	Complete	Positive	Postcranial	Healed	Archaic
Morro-1	M1T27C9	35-40	F	Complete	Negative			Archaic
Morro-1	M1T27C12	40-45	M	Postcranial	Negative			Archaic
Morro-1	M1T27C13	35-40	F	Postcranial	Positive	Postcranial	Healed	Archaic
Morro-1	M1T27C15	25-30	M	Postcranial	Negative			Archaic
Morro-1	M1T27C18	40-45	M	Complete	Positive	Cranial	Healed	Archaic
Morro-1	M1T28C2	40-45	M	Cranium	Positive	Cranial	Healed	Archaic
Morro-1	M1T28C3	40-45	M	Cranium	Positive	Cranial	Healed	Archaic
Morro-1	M1T28C5	35-40	F	Postcranial	Negative			Archaic
Morro-1	M1T28C6	25-30	F	Postcranial	Negative			Archaic
Morro-1	M1T28C7	25-30	M	Postcranial	Negative			Archaic
Morro-1	M1T28C9	30-35	F	Complete	Positive	Cranial	Healed	Archaic
Morro-1	M1T28C10	30-35	F	Postcranial	Negative			Archaic
Morro-1	M1T28C11	35-40	M	Postcranial	Negative			Archaic
Morro-1	M1T28C13	40-45	M	Cranium	Positive	Cranial	Healed	Archaic
Morro-1	M1T28C15	35-40	F	Complete	Negative			Archaic
Morro-1	M1T28C16	30-35	F	Cranium	Negative			Archaic
Morro-1	M1T28C17	35-40	M	Cranium	Negative			Archaic
Morro-1	M1T28C18	30-35	F	Cranium	Negative			Archaic
Morro-1	M1T28C20	35-40	F	Cranium	Negative			Archaic
Morro-1	M1T28C21	20-25	F	Cranium	Negative			Archaic
Morro-1	M1T28C22	35-40	M	Complete	Positive	Cranial	Healed	Archaic
Morro-1	M1T28C24	25-35	F	Cranium	Negative			Archaic
Morro-1	M1T28C29	35-40	M	Cranium	Negative			Archaic
Morro-1	M1T28C30	35-40	F	Cranium	Negative			Archaic
Morro-1	M1CH10	40-45	M	Cranium	Negative			Archaic
Morro-1	M1CH12	40-45	M	Cranium	Negative			Archaic
Morro-1	M1CH13	30-35	M	Cranium	Negative			Archaic
Morro-1	M1CH14	40-45	M	Cranium	Negative			Archaic
Morro-1	M1CH15	40-45	M	Cranium	Negative			Archaic
Morro-1	M1CH18	35-40	F	Cranium	Negative			Archaic
Morro-1	M1T031B	20-25	F	Cranium	Positive	Cranial	Healed	Archaic
Morro-1	M1T032	25-35	F	Postcranial	Positive	Postcranial	Healed	Archaic
Morro-1	M1T035	35-40	F	Cranium	Negative			Archaic
Morro-1	M1R1	25-30	M	Complete	Positive	Cranial	Healed	Archaic
Morro-1/6	M1/6T1	35-40	F	Postcranial	Negative			Archaic
Morro-1/6	M1/6T2	35-40	F	Postcranial	Negative			Archaic
Morro-1/6	M1/6T3	25-30	F	Postcranial	Negative			Archaic
Morro-1/6	M1/6T4	25-30	M	Postcranial	Negative			Archaic
Morro-1/6	M1/6T4N	40-45	M	Cranium	Positive	Cranial	Healed	Archaic
Morro-1/6	M1/6T5	20-25	F	Postcranial	Positive	Postcranial	Healed	Archaic
Morro-1/6	M1/6T6C1	35-40	M	Complete	Negative			Archaic
Morro-1/6	M1/6T7	45-50	M	Complete	Negative			Archaic
Morro-1/6	M1/6T9	45-50	M	Postcranial	Negative			Archaic
Morro-1/6	M1/6T10A	25-30	F	Postcranial	Positive	Postcranial	Healed	Archaic
Morro-1/6	M1/6T10	25-30	F	Cranium	Positive	Cranial	Healed	Archaic
Morro-1/6	M1/6T13	18-20	F	Complete	Negative			Archaic
Morro-1/6	M1/6T14	18-20	M	Postcranial	Negative			Archaic
Morro-1/6	M1/6T17	45-50	M	Postcranial	Negative			Archaic
Morro-1/6	M1/6T18	30-35	M	Complete	Positive	Cranial/Postcranial	Lethal/Healed	Archaic
Morro-1/6	M1/6T21	35-40	M	Postcranial	Negative			Archaic
Morro-1/6	M1/6T22	35-40	M	Complete	Positive	Cranial	Healed	Archaic
Morro-1/6	M1/6T23	25-29	M	Postcranial	Negative			Archaic
Morro-1/6	M1/6T27	35-40	M	Complete	Negative			Archaic
Morro-1/6	M1/6T29	40-45	M	Postcranial	Negative			Archaic
Morro-1/6	M1/6T32	35-40	F	Complete	Positive	Cranial	Healed	Archaic
Morro-1/6	M1/6T33	16-17	M	Postcranial	Negative			Archaic
Morro-1/6	M1/6T38	30-35	F	Cranium	Negative			Archaic
Morro-1/6	M1/6T40	45-50	F	Complete	Negative			Archaic
Morro-1/6	M1/6T41	40-45	M	Complete	Negative			Archaic
Morro-1/6	M1/6T44	25-30	M	Cranium	Positive	Cranial	Healed	Archaic
Morro-1/6	M1/6T46	35-40	M	Postcranial	Negative			Archaic
Morro-1/6	M1/6T50	40-45	M	Complete	Negative			Archaic
Morro-1/6	M1/6T53	18-20	F	Complete	Negative			Archaic
Morro-1/6	M1/6T55	30-35	F	Postcranial	Negative			Archaic
Morro-1/6	M1/6T58	25-30	F	Postcranial	Negative			Archaic
Morro-1/6	M1/6T60	25-30	F	Postcranial	Negative			Archaic
Morro-1/6	M1/6T63	45-50	M	Cranium	Positive	Cranial	Healed	Archaic
Morro-1/6	M1/6TU1	40-45	F	Complete	Positive	Cranial	Healed	Archaic
Morro-1/6	M1/6TU6	30-40	M	Cranium	Negative			Archaic
Morro-1/5	M1/5TI	25-30	M	Postcranial	Negative			Archaic
Morro-1/5	M1/5TVII	20-25	F	Postcranial	Negative			Archaic
Morro-1/5	M1/5TXVII	40-45	F	Postcranial	Negative			Archaic
Maestranza CH	MtzaCH-C1	18-20	F	Complete	Negative			Archaic
Maestranza CH	MtzaCH-C6	40-45	F	Complete	Negative			Archaic
Maestranza CH	MtzaCH-C9	20-25	F	Complete	Negative			Archaic
Maestranza CH	MtzaCH-C10	20-25	M	Complete	Negative			Archaic
Maestranza CH	MtzaCH-C11	40-45	M	Complete	Negative			Archaic
Maderas Enco	MEC1	17-18	M	Complete	Positive	Postcranial	Lethal	Archaic
Maderas Enco	MEC2	25-35	F	Complete	Negative			Archaic
Morro Carcel	M/CT0	35-40	M	Complete	Positive	Postcranial	Lethal	Archaic
Colon-10	Col-10C34	35-40	M	Complete	Positive	Cranial/Postcranial	Healed	Archaic
Bolognesi	Bolognesi_P1C1	25-30	M	Postcranial	Positive	Postcranial	Healed	Archaic
Bolognesi	Bolognesi_P1C2	25-30	F	Cranium	Negative			Archaic
Bolognesi	Bolognesi_P2C1	25-30	F	Cranium	Negative			Archaic
Mina Macarena	MMC1	20-25	M	Cranium	Negative			Archaic
Quiani-7	QITA	30-35	M	Complete	Positive	Postcranial	Healed	Formative
Quiani-7	QIT9	40-45	F	Complete	Negative			Formative
Quiani-7	QIT13	25-30	F	Complete	Positive	Cranial	Perimortem	Formative
Quiani-7	QIT16	40-45	F	Complete	Negative			Formative
Quiani-7	QIT16A	40-45	F	Complete	Negative			Formative
Quiani-7	QIT17	30-35	F	Complete	Negative			Formative
Quiani-7	QIT21	30-35	M	Complete	Negative			Formative
Quiani-7	QIT22	40-45	M	Complete	Negative			Formative
Quiani-7	QINº334	35-40	M	Cranium	Negative			Formative
Morro-1/6D	M1/6DT1	20-25	F	Postcranial	Negative			Formative
Morro-1/6D	M1/6DT2	20-25	M	Complete	Negative			Formative
Morro-1/6D	M1/6DT4	20-25	F	Postcranial	Negative			Formative
Morro-1/6D	M1/6DT5	30-35	F	Complete	Negative			Formative
Morro-1/6D	M1/6DT6	25-30	F	Postcranial	Negative			Formative
Morro-1/6D	M1/6DT7	30-35	M	Postcranial	Negative			Formative
Morro-1/6D	M1/6DT8	30-35	F	Complete	Negative			Formative
Morro-1/6D	M1/6DT9	35-40	F	Complete	Negative			Formative
Morro-1/6D	M1/6DT10	20-25	M	Complete	Positive	Postcranial	Lethal	Formative
Playa Miller-7	PLM7Cr01	30-35	M	Cranium	Negative			Formative
Playa Miller-7	PLM7Cr1A	20-25	M	Cranium	Negative			Formative
Playa Miller-7	PLM7Cr1B	30-35	F	Cranium	Negative			Formative
Playa Miller-7	PLM7Cr2A	30-35	F	Cranium	Negative			Formative
Playa Miller-7	PLM7Cr2B	40-45	F	Cranium	Negative			Formative
Playa Miller-7	PLM7Cr3	35-40	M	Cranium	Negative			Formative
Playa Miller-7	PLM7Cr5	35-40	F	Cranium	Negative			Formative
Playa Miller-7	PLM7Cr5A	25-30	F	Cranium	Positive	Cranial	Healed	Formative
Playa Miller-7	PLM7Cr6	30-35	F	Cranium	Negative			Formative
Playa Miller-7	PLM7Cr7A	16-17	F	Cranium	Negative			Formative
Playa Miller-7	PLM7Cr8A	35-40	M	Cranium	Positive	Cranial	Healed	Formative
Playa Miller-7	PLM7Cr8B	35-40	M	Cranium	Negative			Formative
Playa Miller-7	PLM7Cr9	30-35	M	Cranium	Positive	Cranial	Healed	Formative
Playa Miller-7	PLM7Cr10	35-40	M	Cranium	Positive	Cranial	Healed	Formative
Playa Miller-7	PLM7Cr10A	30-35	M	Cranium	Negative			Formative
Playa Miller-7	PLM7Cr11	40-45	M	Cranium	Negative			Formative
Playa Miller-7	PLM7Cr12	35-40	M	Cranium	Positive	Cranial	Healed	Formative
Playa Miller-7	PLM7Cr15	35-40	M	Cranium	Negative			Formative
Playa Miller-7	PLM7Cr16	30-35	F	Cranium	Negative			Formative
Playa Miller-7	PLM7Cr17	30-35	F	Cranium	Negative			Formative
Playa Miller-7	PLM7Cr18	25-30	M	Cranium	Negative			Formative
Playa Miller-7	PLM7Cr19	35-40	M	Cranium	Negative			Formative
Playa Miller-7	PLM7Cr20	30-35	F	Cranium	Negative			Formative
Playa Miller-7	PLM7Cr22	30-35	F	Cranium	Positive	Cranial	Healed	Formative
Playa Miller-7	PLM7Cr23	35-40	F	Cranium	Negative			Formative
Playa Miller-7	PLM7Cr24	30-35	M	Cranium	Positive	Cranial	Healed	Formative
Playa Miller-7	PLM7Cr25	45-50	F	Cranium	Negative			Formative
Playa Miller-7	PLM7Cr25A	45-50	F	Cranium	Negative			Formative
Playa Miller-7	PLM7Cr31	40-45	F	Cranium	Negative			Formative
Playa Miller-7	PLM7Cr47A	30-35	F	Cranium	Negative			Formative
Playa Miller-7	PLM7Cr47B	35-40	F	Cranium	Negative			Formative
Playa Miller-7	PLM7Cr51	35-40	F	Cranium	Negative			Formative
Playa Miller-7	PLM7Cr52	45-50	F	Cranium	Negative			Formative
Playa Miller-7	PLM7Cr58	30-35	M	Cranium	Negative			Formative
Playa Miller-7	PLM7Cr100	25-35	M	Cranium	Positive	Cranial	Healed	Formative
Playa Miller-7	PLM7Cr110	25-30	F	Cranium	Negative			Formative
Playa Miller-7	PLM7Cr112	40-45	F	Cranium	Negative			Formative
Playa Miller-7	PLM7Cr126	25-35	F	Cranium	Negative			Formative
Playa Miller-7	PLM7Cr129	20-25	F	Cranium	Negative			Formative
Playa Miller-7	PLM7Cr133	35-40	M	Cranium	Negative			Formative
Playa Miller-7	PLM7Cr136	45-50	F	Cranium	Negative			Formative
Playa Miller-7	PLM7T139	20-25	F	Cranium	Positive	Cranial	Lethal	Formative
Playa Miller-7	PLM7Cr139A	25-30	F	Cranium	Negative			Formative
Playa Miller-7	PLM7Cr140	30-35	M	Cranium	Negative			Formative
Playa Miller-7	PLM7Cr142	18-20	F	Cranium	Negative			Formative
Playa Miller-7	PLM7Cr144	35-40	F	Cranium	Positive	Cranial	Healed	Formative
Playa Miller-7	PLM7Cr146	35-40	F	Cranium	Negative			Formative
Playa Miller-7	PLM7Cr148	40-45	M	Cranium	Negative			Formative
Playa Miller-7	PLM7Cr152	35-40	M	Cranium	Negative			Formative
Playa Miller-7	PLM7Cr157A	40-45	M	Cranium	Negative			Formative
Playa Miller-7	PLM7Cr157C	30-35	F	Cranium	Negative			Formative
Playa Miller-7	PLM7Cr159	40-45	M	Cranium	Negative			Formative
Playa Miller-7	PLM7Cr305	30-35	M	Cranium	Negative			Formative
Playa Miller-7	PLM7Cr309	25-30	F	Cranium	Negative			Formative
Playa Miller-7	PLM7Cr313	35-40	M	Cranium	Negative			Formative
Playa Miller-7	PLM7Cr316	30-35	M	Cranium	Negative			Formative
Playa Miller-7	PLM7Cr328	35-40	F	Cranium	Positive	Cranial	Healed	Formative
Playa Miller-7	PLM7Cr329	40-45	M	Cranium	Negative			Formative
Playa Miller-7	PLM7Cr334	35-40	M	Cranium	Negative			Formative
Playa Miller-7	PLM7Cr335	25-35	M	Cranium	Negative			Formative
Playa Miller-7	PLM7/Ex4/Sn/1	20-25	M	Cranium	Positive	Cranial	Perimortem	Formative
Garibaldi	Garibaldi C1	25-30	F	Complete	Positive	Cranial	Perimortem	Formative
Morro-2/2	M2/C2	25-30	M	Cranium	Negative			Formative
Ejercito 163	EJ163C1	25-30	M	Cranium	Positive	Cranial	Perimortem	Formative
Playa Miller-3	PLM3S/N2	30-35	M	Complete	Negative			LIP*
Playa Miller-3	PLM3T142	30-35	M	Complete	Negative			LIP
Playa Miller-4	PLM4T3	17-18	F	Complete	Positive	Cranial	Lethal	LIP
Playa Miller-4	PLM4T9	20-25	M	Cranium	Negative			LIP
Playa Miller-4	PLM4T10	35-40	M	Cranium	Negative			LIP
Playa Miller-4	PLM4T22	35-40	F	Complete	Negative			LIP
Playa Miller-4	PLM4T62	30-35	F	Cranium	Negative			LIP
Playa Miller-4	PLM4T75	40-45	M	Cranium	Negative			LIP
Playa Miller-4	PLM4T79A	25-30	F	Cranium	Negative			LIP
Playa Miller-4	PLM4T79B	30-40	M	Cranium	Negative			LIP
Playa Miller-4	PLM4T99	30-35	F	Cranium	Negative			LIP
Playa Miller-4	PLM4T106	30-35	F	Cranium	Negative			LIP
Playa Miller-4	PLM4T112	25-30	F	Cranium	Negative			LIP
Playa Miller-4	PLM4T117	25-30	M	Cranium	Negative			LIP
Playa Miller-4	PLM4T118	30-40	F	Cranium	Negative			LIP
Playa Miller-4	PLM4T119	30-35	M	Cranium	Negative			LIP
Playa Miller-4	PLM4T123	25-30	F	Cranium	Negative			LIP
Playa Miller-4	PLM4T124	25-35	M	Cranium	Negative			LIP
Playa Miller-4	PLM4T133	25-30	M	Cranium	Negative			LIP
Playa Miller-4	PLM4T136	45-50	F	Cranium	Negative			LIP
Playa Miller-4	PLM4T153	30-35	M	Cranium	Negative			LIP
Playa Miller-4	PLM4T155	40-45	F	Cranium	Negative			LIP
Playa Miller-4	PLM4T156	20-25	M	Cranium	Negative			LIP
Playa Miller-4	PLM4T159	30-35	M	Cranium	Positive	Cranial	Healed	LIP
Playa Miller-4	PLM4T164	30-40	M	Cranium	Negative			LIP
Playa Miller-4	PLM4T169	35-40	M	Cranium	Negative			LIP
Playa Miller-4	PLM4T173	25-30	M	Cranium	Negative			LIP
Playa Miller-4	PLM4T180	30-35	F	Cranium	Negative			LIP
Playa Miller-4	PLM4T191	25-35	M	Cranium	Negative			LIP
Playa Miller-4	PLM4T196	25-30	M	Cranium	Negative			LIP
Playa Miller-4	PLM4T200	40-45	M	Cranium	Negative			LIP
Playa Miller-4	PLM4T202	25-30	F	Cranium	Negative			LIP
Playa Miller-4	PLM4T205A	30-35	M	Cranium	Negative			LIP
Playa Miller-4	PLM4T205B	30-40	F	Cranium	Negative			LIP
Playa Miller-4	PLM4T210	20-25	F	Cranium	Negative			LIP
Playa Miller-4	PLM4S/N2	30-35	M	Cranium	Negative			LIP
Playa Miller-4	PLM4S/N3	30-35	F	Cranium	Positive	Cranial	Healed	LIP
Playa Miller-4	PLM4S/N4	25-30	M	Cranium	Positive	Cranial	Healed	LIP
Playa Miller-4	PLM4S/N5	25-30	M	Cranium	Negative			LIP
Playa Miller-4	PLM4S/N6	30-40	M	Cranium	Negative			LIP
Playa Miller-4	PLM4S/N7	30-40	M	Cranium	Negative			LIP
Playa Miller-4	PLM4S/N8	25-35	F	Cranium	Negative			LIP
Playa Miller-4	PLM4S/N9	20-25	M	Cranium	Positive	Cranial	Lethal	LIP
Playa Miller-4	PLM4S/NA	35-40	F	Complete	Negative			LIP
Playa Miller-4	PLM4S/NB	25-30	M	Complete	Negative			LIP
Playa Miller-4	PLM4ALFA	40-45	M	Complete	Negative			LIP
Playa Miller-4	PLM4(ex7)Cr01	30-35	M	Cranium	Positive	Cranial	Healed	LIP
Playa Miller-9	PLM9T1	25-30	F	Complete	Negative			LIP
Playa Miller-9	PLM9T2	30-40	M	Complete	Negative			LIP
Playa Miller-9	PLM9T3A	30-35	M	Complete	Negative			LIP
Playa Miller-9	PLM9T3B	25-30	M	Complete	Negative			LIP
Playa Miller-9	PLM9T4	40-45	F	Complete	Positive	Cranial	Lethal	LIP
Playa Miller-9	PLM9T6	35-40	M	Complete	Negative			LIP
Playa Miller-9	PLM9T8	40-45	M	Complete	Negative			LIP
Playa Miller-9	PLM9T9	40-45	F	Complete	Negative			LIP
Playa Miller-9	PLM9T12	25-30	M	Complete	Negative			LIP
Playa Miller-9	PLM9T13A	20-25	F	Complete	Negative			LIP
Playa Miller-9	PLM9T13B	25-30	M	Complete	Negative			LIP
Playa Miller-9	PLM9T14	15-17	M	Complete	Negative			LIP
Playa Miller-9	PLM9T16	15-17	M	Complete	Negative			LIP
Playa Miller-9	PLM9T17	40-45	F	Cranium	Negative			LIP
Playa Miller-9	PLM9T21	25-30	M	Complete	Negative			LIP
Playa Miller-9	PLM9T25	20-25	M	Complete	Positive	Cranial	Lethal	LIP
Playa Miller-9	PLM9T27	18-20	M	Complete	Negative			LIP
Playa Miller-9	PLM9T33A	25-30	F	Cranium	Negative			LIP
Playa Miller-9	PLM9T33B	30-35	M	Cranium	Negative			LIP
Playa Miller-9	PLM9T35	40-45	F	Complete	Positive	Cranial	Healed	LIP
Playa Miller-9	PLM9T36	30-35	F	Complete	Negative			LIP
Playa Miller-9	PLM9T38	20-25	M	Complete	Positive	Cranial/Postcranial	Lethal	LIP
Playa Miller-9	PLM9T39	45-50	F	Complete	Negative			LIP
*LIP: Late Intermediate Period
